# Supplementary material for: Exploratory Analysis of Plasma Angiotensin-Converting Enzyme 2 and Angiotensin Peptides as Candidate Discriminatory Signals in Breast Cancer: A Pilot Case–Control Study
Source: Biomedicines. 2026 May 12;14(5):1086. doi: 10.3390/biomedicines14051086 (PMC13204482; doi:10.3390/biomedicines14051086)
Supplement: Supplementary file 1 [file biomedicines-14-01086-s001.zip]

Archive with 1 entries (1 files):
- biomedicines-4285194-supplementary.pdf
